# Supplementary material for: Direct oHSV Infection Induces DC Maturation and a Tumor Therapeutic Response
Source: Viruses. 2025 Aug 19;17(8):1134. doi: 10.3390/v17081134 (PMC12390734; doi:10.3390/v17081134)
Supplement: Supplementary file 1 [file viruses-17-01134-s001.zip]

Archive with 1 entries (1 files):
- viruses-3774533-supplementary.pptx
